# Supplementary material for: Aerobic glycolysis supports hepatitis B virus protein synthesis through interaction between viral surface antigen and pyruvate kinase isoform M2
Source: PLoS Pathog. 2021 Mar 15;17(3):e1008866. doi: 10.1371/journal.ppat.1008866 (PMC8009439; doi:10.1371/journal.ppat.1008866)
Supplement: S1 Table — (XLSX) [file ppat.1008866.s004.xlsx]

## Sheet: Sheet1
Gene Symbol	Full Name	Score	MW(Da)
PLEC	Isoform 4 of Plectin	5372	517822
KRT1	Keratin, type II cytoskeletal 1	2092	66170
KRT9	Keratin, type I cytoskeletal 9	1913	62255
KRT2	Keratin, type II cytoskeletal 2 epidermal	1801	66110
KRT18	Keratin,type I cytoskeletal 18	1791	48029
KRT10	Keratin,type I cytoskeletal 10	1574	59020
KRT8	Keratin, type II cytoskeletal 8	1454	53671
DSP	Isoform DPI of Desmoplakin	1267	334021
KRT7	Keratin, type II cytoskeletal 7	1155	51411
HSPA8	Isoform 1 of Heat shock cognate 71 kDaprotein	865	71082
KRT16	Keratin,type I cytoskeletal 16	634	51578
KRT6C	Keratin, type II cytoskeletal 6C	610	60273
VIM	Vimentin	578	53676
KRT6A	Keratin,type II cytoskeletal 6A	563	60293
KRT14	Keratin,type I cytoskeletal 14	525	51872
TUBA1B	Tubulinalpha-1B chain	423	50804
LMNA	Isoform A of Prelamin-A/C	419	74380
PRKDC	Isoform 1 of DNA-dependent protein kinasecatalytic subunit	362	473749
PHLDB2	Isoform 2 of Pleckstrin homology-likedomain family B member 2	361	137486
JUP	Uncharacterized protein	319	66708
ACTB	Actin, cytoplasmic 1	318	42052
KRT5	Keratin, type II cytoskeletal 5	315	62568
HSPA1B	HSPA1A cDNA FLJ54408, highly similar toHeat shock 70 kDa protein 1	301	64170
TUBA4A	Tubulinalpha-4A chain	285	50634
KRT5	cDNA FLJ54081, highly similar to Keratin	267	59042
DSG1	Desmoglein-1	235	114702
HNRNPF	Heterogeneous nuclearribonucleoprotein F	190	45985
HNRNPH1	Heterogeneous nuclearribonucleoprotein H	188	49484
HSPA6	Heat shock70 kDa protein 6	180	71440
BAG2	BAG family molecular chaperoneregulator 2	174	23928
SPTBN1	Isoform Long of Spectrin beta chain, brain1	172	275237
KRT76	Keratin, type II cytoskeletal 2 oral	164	66370
KRT72	Isoform 1 of Keratin, type IIcytoskeletal 72	161	56470
HSPA5	78 kDa glucose-regulated protein	156	72402
KRT79	Keratin,type II cytoskeletal 79	155	58085
HSPB1	Heat shock protein beta-1	139	22826
MGMT	methylated-DNA—protein-cysteine methyltransferase	135	25376
EPPK1	Epiplakin	130	557674
TUBB2C	Tubulin beta-2C chain	130	50255
HIST1H2BL	HistoneH2B type 1-L	130	13944
S100A9	ProteinS100-A9	125	13291
PKM2	Isoform M2 of Pyruvate kinase isozymes M1/M2	116	58470
STOM	Erythrocyte band 7 integralmembrane protein	109	31882
RBM14	RBM14-RB M4 Isoform 1 of RNA-bindingprotein 14	107	69620
HRNR	Hornerin	106	283140
ERC1	Isoform 2 ofELKS/Rab6-interacting/CASTfamily member 1	104	113964
CSTA	Cystatin-A	99	11000
RPL2360S	ribosomal protein L23	94	14970
GAPDH	Glyceraldehyde-3-phosphatedehydrogenase	94	36201
RPA1	Replication protein A 70 kDaDNA-binding subunit	92	68723
SBSN	Suprabasin	91	25377
TFRC	Transferrin receptor protein 1	91	85274
DCD	Dermcidin	91	11391
PCM1	Isoform 1 of Pericentriolarmaterial 1 protein	85	230046
PIP	Prolactin-inducible protein	85	16847
ATP5B	ATP synthase subunit beta, mitochondrial	81	56525
G3BP1	Ras GTPase-activatingprotein-binding protein 1	77	52189
HNRNPA2B1	Isoform B1 of Heterogeneous nuclearribonucleoproteins A2/B1	74	37464
MATR3	SNHG4 Matrin-3	73	95078
RPS27A	Ubiquitin-40S ribosomal proteinS27a	66	18296
KRT85	Keratin, type II cuticular Hb5	60	57306
PABPC1	Isoform 1of Polyadenylate-binding protein 1	59	70854
AHNAK	Neuroblast differentiation-associated proteinAHNAK	54	629213
NPM1	Isoform 2 of Nucleophosmin	53	29617
JUP	Junction plakoglobin	51	82434
SPTAN1	Isoform 3 of Spectrin alpha chain, brain	49	282906
GPRC5A	Retinoicacid-induced protein 3	45	40624
RNF5E3	ubiquitin-protein ligase RNF5	45	20268
AHSG	cDNA FLJ55606, highly similar toAlpha-2-HS-glycoprotein	42	47567
CDSN	Corneodesmosin	40	52288
ATP5A1	ATP synthase subunit alpha,mitochondrial	40	59828
FLG2	Filaggrin-2	31	249296
SLC25A3	Isoform A of Phosphate carrier protein,mitochondrial	31	40525
NOP2	Isoform 1 of Putative ribosomalRNA methyltransferase NOP2	31	89589
CSE1L	Isoform 1 of Exportin-2	30	111145
COQ6	Ubiquinone biosynthesismonooxygenase COQ6	30	51123
